# Supplementary material for: Ambition or comparison? Socioeconomic status and wellbeing differences between local and migrant workers
Source: PLoS One. 2023 Jul 27;18(7):e0289092. doi: 10.1371/journal.pone.0289092 (PMC10374123; doi:10.1371/journal.pone.0289092)
Supplement: S1 File — (ZIP) [file pone.0289092.s001.zip]

Archive with 2 entries (2 files):
- cgss2010_edt.dta
- __MACOSX/._cgss2010_edt.dta
